# Supplementary material for: Real-World Insights into Efficacy and Safety of Enfortumab Vedotin in Japanese Patients with Metastatic Urothelial Carcinoma: Findings, Considerations, and Future Directions
Source: Curr Oncol. 2024 Jan 29;31(2):759–68. doi: 10.3390/curroncol31020056 (PMC10887831; doi:10.3390/curroncol31020056)
Supplement: Supplementary file 1 [file curroncol-31-00056-s001.zip]

Archive with 1 entries (1 files):
- curroncol-2706389-supplementary.pdf
